# Supplementary material for: ﻿Nomenclatural and taxonomic notes on Rubusdavidianus Kuntze and R.viburnifolius Franch
Source: PhytoKeys. 2022 Oct 11;211:13–32. doi: 10.3897/phytokeys.211.85777 (PMC9836604; doi:10.3897/phytokeys.211.85777)
Supplement: XML Treatment for Rubus lambertianus [file phytokeys.211.85777-treatment1.xml]

<!DOCTYPE tp:taxon-treatment
  PUBLIC "-//TaxonX//DTD Taxonomic Treatment Publishing DTD v0 20100105//EN" "tax-treatment-NSO.dtd">
<tp:taxon-treatment xmlns:tp="http://www.plazi.org/taxpub"><tp:treatment-meta><kwd-group><label>Taxon classification</label><kwd>
                <named-content content-type="kingdom">Plantae</named-content>
              </kwd><kwd>
                <named-content content-type="order">Rosales</named-content>
              </kwd><kwd>
                <named-content content-type="family">Rosaceae</named-content>
              </kwd></kwd-group><mixed-citation publication-type="journal"><person-group><name><surname>Huang</surname><given-names>Tiran</given-names></name><name><surname>Yu</surname><given-names>Liping</given-names></name><name><surname>Li</surname><given-names>Juntao</given-names></name><name><surname>Wang</surname><given-names>Wenhe</given-names></name><name><surname>Yang</surname><given-names>Aizhen</given-names></name><name><surname>Wang</surname><given-names>Wenping</given-names></name><name><surname>Wang</surname><given-names>Cong</given-names></name><name><surname>Yang</surname><given-names>Mingfeng</given-names></name><name><surname>Wang</surname><given-names>Hong</given-names></name><name><surname>Ma</surname><given-names>Lanqing</given-names></name></person-group><article-title>﻿Nomenclatural and taxonomic notes on <italic><tp:taxon-name><tp:taxon-name-part taxon-name-part-type="genus" reg="Rubus">Rubus</tp:taxon-name-part><tp:taxon-name-part taxon-name-part-type="species" reg="davidianus">davidianus</tp:taxon-name-part></tp:taxon-name></italic> Kuntze and <italic><tp:taxon-name><tp:taxon-name-part taxon-name-part-type="genus" reg="Rubus">R.</tp:taxon-name-part><tp:taxon-name-part taxon-name-part-type="species" reg="viburnifolius">viburnifolius</tp:taxon-name-part></tp:taxon-name></italic> Franch</article-title><source>PhytoKeys</source><day>11</day><month>10</month><year>2022</year><volume>211</volume><fpage>13</fpage><lpage>32</lpage><pub-id pub-id-type="doi">10.3897/phytokeys.211.85777</pub-id></mixed-citation></tp:treatment-meta><tp:nomenclature><label>﻿1.</label><tp:taxon-name>
              <object-id xmlns:xlink="http://www.w3.org/1999/xlink" content-type="arpha" xlink:type="simple">1A8D1A29-B5B2-5EF2-95D4-A711D347C0BE</object-id>
              <tp:taxon-name-part taxon-name-part-type="genus" reg="Rubus">Rubus</tp:taxon-name-part>
              <tp:taxon-name-part taxon-name-part-type="species" reg="lambertianus">lambertianus</tp:taxon-name-part>
            </tp:taxon-name><tp:taxon-authority>Ser. Prodr. [A. P. de Candolle] 2: 567. 1825.</tp:taxon-authority><tp:nomenclature-citation-list><tp:nomenclature-citation><tp:taxon-name>
                  <tp:taxon-name-part taxon-name-part-type="genus" reg="Rubus">R.</tp:taxon-name-part>
                  <tp:taxon-name-part taxon-name-part-type="species" reg="davidianus">davidianus</tp:taxon-name-part>
                </tp:taxon-name><comment>Kuntze Meth. Sp.-Beschr. <tp:taxon-name><tp:taxon-name-part taxon-name-part-type="genus" reg="Rubus">Rubus</tp:taxon-name-part></tp:taxon-name> 58. 1879. syn. nov. Type: China, Moupin, Su-Tchuen, A. David, Aug 1869, s. n. (lectotype designated here by Ti R. Huang: P [P00755283]!; isolectotypes: P [P00755281, P00755282]!).</comment></tp:nomenclature-citation><tp:nomenclature-citation><tp:taxon-name>
                  <tp:taxon-name-part taxon-name-part-type="genus" reg="Rubus">R.</tp:taxon-name-part>
                  <tp:taxon-name-part taxon-name-part-type="species" reg="ochlanthus">ochlanthus</tp:taxon-name-part>
                </tp:taxon-name><comment>Hance J. Bot. 20: 260. 1882. Type: China, ad pagum Sai-ngau, secus fl. Lien-chau, Cantonensis, B.C. Henry, Oct 1881, no. 22021 (holotype: BM000885437]!).</comment></tp:nomenclature-citation><tp:nomenclature-citation><tp:taxon-name>
                  <tp:taxon-name-part taxon-name-part-type="genus" reg="Rubus">R.</tp:taxon-name-part>
                  <tp:taxon-name-part taxon-name-part-type="species" reg="pycnanthus">pycnanthus</tp:taxon-name-part>
                </tp:taxon-name><comment>Focke Abh. Naturwiss. Vereins Bremen 4: 196. 1874. non <xref ref-type="bibr" rid="B13">Genevier (1880</xref>: 210). Type: China, Duus, no.11 (holotype: C [C10018009]!).</comment></tp:nomenclature-citation></tp:nomenclature-citation-list></tp:nomenclature><tp:treatment-sec sec-type="material" id="SECID0EXEAG"><title>Type.</title><p>China, Staunton, G. L., s. n. (holotype: G [G00316024]!).</p></tp:treatment-sec><tp:treatment-sec sec-type="distribution" id="SECID0E3EAG"><title>Distribution and habitat.</title><p><italic><tp:taxon-name><tp:taxon-name-part taxon-name-part-type="genus" reg="Rubus">Rubus</tp:taxon-name-part><tp:taxon-name-part taxon-name-part-type="species" reg="lambertianus">lambertianus</tp:taxon-name-part></tp:taxon-name></italic> grows in slopes, roadsides, montane valleys, grasslands, thickets and forest margins. Its elevation ranges from low to medium. In China, it is distributed in Anhui, Fujian, Guangdong, Guangxi, Guizhou, Hainan, Henan, Hubei, Hunan, Jiangsu, Jiangxi, Taiwan, Yunnan and Zhejiang Provinces and overseas in Japan.</p></tp:treatment-sec><tp:treatment-sec sec-type="phenology" id="SECID0ENFAG"><title>Phenology.</title><p>Flowering from July to August and fruiting from September to November.</p></tp:treatment-sec><tp:treatment-sec sec-type="Taxonomic notes" id="SECID0ESFAG"><title>Taxonomic notes.</title><p><italic><tp:taxon-name><tp:taxon-name-part taxon-name-part-type="genus" reg="Rubus">Rubus</tp:taxon-name-part><tp:taxon-name-part taxon-name-part-type="species" reg="lambertianus">lambertianus</tp:taxon-name-part></tp:taxon-name></italic> is similar to <italic><tp:taxon-name><tp:taxon-name-part taxon-name-part-type="genus" reg="Rubus">R.</tp:taxon-name-part><tp:taxon-name-part taxon-name-part-type="species" reg="laxus">laxus</tp:taxon-name-part></tp:taxon-name></italic> Focke, the differences being: the latter has leaves narrowly ovate; pedicel 1–2 cm long; sepals ovate or ovate-triangular, outer sepals pinnately laciniate, petals slightly pubescent.</p></tp:treatment-sec><tp:treatment-sec sec-type="material" id="SECID0EOGAG"><title>Additional specimens examined.</title><p><bold>China. Sichuan.</bold> 1934, T.H.Tu, no. 1604 (IBSC0324688); 15 October 1935, Xianyu, no. 6908 (NAS00366117);15 October 1935, Xianyu He, no. 6908 (NAS00366117); 20 August 1963, Chuanxi Expedition Kechien Kuan Wentsai Wang et al., no. 2437 (PE02092824); 12 June 2014, Shuren Zhang et al., no. 1833 (PE01918855); 22 September 1978, Ya’an Expendition, s.n. (SM707005133, SM707005134). <bold>Yunnan.</bold> Shen’e Liu, no. 14014 (IBSC0324680); 25 June 1946, Shen’e Liu, no. 15383 (IBSC0324683); 8 August 1938, Tetsun Yu, no. 17291 (KUN711083); 28 July 1985, Zhanhe Ji, no. 306 (PE01828470); 24 May 1998, TianGang Gao, no. 1681 (PE01828469); 25 August 2002, Hong Wang, no. 6120 (PE01813595).</p></tp:treatment-sec><ref-list><ref id="B13"><mixed-citation xmlns:xlink="http://www.w3.org/1999/xlink" xlink:type="simple"><person-group><name name-style="western"><surname>Genevier</surname><given-names>LG</given-names></name></person-group> (<year>1880</year>) Essai monographie des <italic><tp:taxon-name><tp:taxon-name-part taxon-name-part-type="genus">Rubus</tp:taxon-name-part></tp:taxon-name></italic> du bassin de la Loire ed. 2. Paris: Librairie Savy, 77 Boulevard Saint-Germain; Nantes: Chez l’auteur, 2 bis, Rue Franklin 210.</mixed-citation></ref></ref-list></tp:taxon-treatment>
