# Supplementary material for: ﻿Nomenclatural and taxonomic notes on Rubusdavidianus Kuntze and R.viburnifolius Franch
Source: PhytoKeys. 2022 Oct 11;211:13–32. doi: 10.3897/phytokeys.211.85777 (PMC9836604; doi:10.3897/phytokeys.211.85777)
Supplement: XML Treatment for Rubus malifolius [file phytokeys.211.85777-treatment2.xml]

<!DOCTYPE tp:taxon-treatment
  PUBLIC "-//TaxonX//DTD Taxonomic Treatment Publishing DTD v0 20100105//EN" "tax-treatment-NSO.dtd">
<tp:taxon-treatment xmlns:tp="http://www.plazi.org/taxpub"><tp:treatment-meta><kwd-group><label>Taxon classification</label><kwd>
                <named-content content-type="kingdom">Plantae</named-content>
              </kwd><kwd>
                <named-content content-type="order">Rosales</named-content>
              </kwd><kwd>
                <named-content content-type="family">Rosaceae</named-content>
              </kwd></kwd-group><mixed-citation publication-type="journal"><person-group><name><surname>Huang</surname><given-names>Tiran</given-names></name><name><surname>Yu</surname><given-names>Liping</given-names></name><name><surname>Li</surname><given-names>Juntao</given-names></name><name><surname>Wang</surname><given-names>Wenhe</given-names></name><name><surname>Yang</surname><given-names>Aizhen</given-names></name><name><surname>Wang</surname><given-names>Wenping</given-names></name><name><surname>Wang</surname><given-names>Cong</given-names></name><name><surname>Yang</surname><given-names>Mingfeng</given-names></name><name><surname>Wang</surname><given-names>Hong</given-names></name><name><surname>Ma</surname><given-names>Lanqing</given-names></name></person-group><article-title>﻿Nomenclatural and taxonomic notes on <italic><tp:taxon-name><tp:taxon-name-part taxon-name-part-type="genus" reg="Rubus">Rubus</tp:taxon-name-part><tp:taxon-name-part taxon-name-part-type="species" reg="davidianus">davidianus</tp:taxon-name-part></tp:taxon-name></italic> Kuntze and <italic><tp:taxon-name><tp:taxon-name-part taxon-name-part-type="genus" reg="Rubus">R.</tp:taxon-name-part><tp:taxon-name-part taxon-name-part-type="species" reg="viburnifolius">viburnifolius</tp:taxon-name-part></tp:taxon-name></italic> Franch</article-title><source>PhytoKeys</source><day>11</day><month>10</month><year>2022</year><volume>211</volume><fpage>13</fpage><lpage>32</lpage><pub-id pub-id-type="doi">10.3897/phytokeys.211.85777</pub-id></mixed-citation></tp:treatment-meta><tp:nomenclature><label>﻿2.</label><tp:taxon-name>
              <object-id xmlns:xlink="http://www.w3.org/1999/xlink" content-type="arpha" xlink:type="simple">1FCF8744-6A10-5AFB-B6BA-D597BB18CBF6</object-id>
              <tp:taxon-name-part taxon-name-part-type="genus" reg="Rubus">Rubus</tp:taxon-name-part>
              <tp:taxon-name-part taxon-name-part-type="species" reg="malifolius">malifolius</tp:taxon-name-part>
            </tp:taxon-name><tp:taxon-authority>Focke Hooker’s Icon. Pl. 20: t. 1947. 1890.</tp:taxon-authority><tp:nomenclature-citation-list><tp:nomenclature-citation><tp:taxon-name>
                  <tp:taxon-name-part taxon-name-part-type="genus" reg="Rubus">R.</tp:taxon-name-part>
                  <tp:taxon-name-part taxon-name-part-type="species" reg="viburnifolius">viburnifolius</tp:taxon-name-part>
                </tp:taxon-name><comment>Franch. Bull. Mus. Hist. Nat. (Paris) 1: 63. 1895. Non <xref ref-type="bibr" rid="B8">Focke (1910</xref>: 75) nec <xref ref-type="bibr" rid="B27">Rydberg (1913</xref>: 446) Type: China, les bois à Tchen-fong-chan. Yunnan, J.M. Delavay, Sep 1894, s. n. (lectotype P00746144! (designated here by Ti R. Huang); isolectotype P00746145!).</comment></tp:nomenclature-citation><tp:nomenclature-citation><tp:taxon-name>
                  <tp:taxon-name-part taxon-name-part-type="genus" reg="Rubus">R.</tp:taxon-name-part>
                  <tp:taxon-name-part taxon-name-part-type="species" reg="arbor">arbor</tp:taxon-name-part>
                </tp:taxon-name><comment>H. Lév. &amp; Vaniot Bull. Soc. Bot. France 51: 217. 1904. Type: China, Kouy-Tchéou Siao-tchang, Pin-fa, J. Cavaleri, May. 1903, no. 1003 (holotype: E [E00010623]!; isotypes: A [A00040529] (with an image of E00010623)!, E [E00313554]!, K [K000737664]!).</comment></tp:nomenclature-citation><tp:nomenclature-citation><tp:taxon-name>
                  <tp:taxon-name-part taxon-name-part-type="genus" reg="Rubus">R.</tp:taxon-name-part>
                  <tp:taxon-name-part taxon-name-part-type="species" reg="limprichtii">limprichtii</tp:taxon-name-part>
                </tp:taxon-name><comment>Pax &amp; K. Hoffm. Repert. Spec. Nov. Regni Veg. Beih. 12: 406. 1922. Type: China, Yatschou fu, Taldes Ya ho oberhalb Tschu schi ping, Hänge des Passes Tsiu gang schan, H.W. Limprich, Jun. 1914, no. 1564 (holotype: A [A00040666]!).</comment></tp:nomenclature-citation></tp:nomenclature-citation-list></tp:nomenclature><tp:treatment-sec sec-type="material" id="SECID0EKJAG"><title>Type.</title><p>China, Chienshih, Hubei, A. Henry, 1885, no. 5794 (lectotype designated here by Ti R. Huang: K [K000737665]!; isolectotypes: BM [BM000622260]!, GH [GH00040667]!, US [US00097945]!).</p></tp:treatment-sec><tp:treatment-sec sec-type="distribution" id="SECID0EPJAG"><title>Distribution and habitat.</title><p><italic><tp:taxon-name><tp:taxon-name-part taxon-name-part-type="genus" reg="Rubus">Rubus</tp:taxon-name-part><tp:taxon-name-part taxon-name-part-type="species" reg="malifolius">malifolius</tp:taxon-name-part></tp:taxon-name></italic> grows in slopes, ravines, stream sides, montane valleys, forests and thickets. Its elevation ranges from 400–2200 m. It is endemic to China and is distributed in Guangdong, Guangxi, Guizhou, Hubei, Hunan, Sichuan and Yunnan Provinces.</p></tp:treatment-sec><tp:treatment-sec sec-type="phenology" id="SECID0EAKAG"><title>Phenology.</title><p>Flowering from May to June and fruiting from July to August.</p></tp:treatment-sec><tp:treatment-sec sec-type="Taxonomic notes" id="SECID0EFKAG"><title>Taxonomic notes.</title><p><italic><tp:taxon-name><tp:taxon-name-part taxon-name-part-type="genus" reg="Rubus">Rubus</tp:taxon-name-part><tp:taxon-name-part taxon-name-part-type="species" reg="malifolius">malifolius</tp:taxon-name-part></tp:taxon-name></italic> is similar to <italic><tp:taxon-name><tp:taxon-name-part taxon-name-part-type="genus" reg="Rubus">R.</tp:taxon-name-part><tp:taxon-name-part taxon-name-part-type="species" reg="preptanthus">preptanthus</tp:taxon-name-part></tp:taxon-name></italic> Focke, the differences being: the latter has leaves narrowly obovate or broadly ovate-lanceolate to narrowly lanceolate, base rounded to subtruncate; stamens glabrous or anthers slightly villous; styles ca. as long as or slightly longer than stamens.</p></tp:treatment-sec><tp:treatment-sec sec-type="material" id="SECID0EBLAG"><title>Additional specimens examined.</title><p><bold>China. Yunnan.</bold> E.E. Maire, no. 104 (IBSC0340297); 15 July 1934, H.T.Tsai, no. 62641 (IBSC0340298); 16 May 1973, Zhihao Hu, no. 1382 (IBSC0340299; PE01833218); 24 May 1973, Bixing Sun et al., no. 401 (IBSC0340301; PE01833217); 14 August 1934, H.T.Tsai, no. 62641 (NAS00366395); 8 May 1964, Wang Shouzheng, no. 205 (KUN711739); 4 June 1959, Anquan Wu, no. 8240 (KUN711742); 15 July 1934, H.T.Tsai, no. 62641 (KUN757822; PE01833216, PE00252217); 12 August 1947, K.M. Feng, no. 11103 (PE00252220); 13 April 1940, C.W.Wang, no. 88450 (PE00252221); 20 August 1985, Zhanhe Ji Shunyin Song &amp; Xintang Ma, no. 601 (PE01833194, PE01833216); 6 April 1993, Yumin Shui, no. 2131 (PE01840835). <bold>Sichuan</bold>: 1932, T.T. Yu, no. 848 (IBSC0340264; PE00252196); 12 May 1941, Wenpei Fang, no. 16617 (IBSC0340273; PE00252199); 12 May 1941, Wenpei Fang, no. 16619 (IBSC0340277; PE00252200); Jinguiyuan, Huangjing, Gulin County, 29 May 2010, PE-GulinExpediton Team, no.40 (PE01864955); Xixi, Shuiwei, Xuyong County, Liang Zhang Xinmao Zhou &amp; Wenbin Ju, no. HGX14303 (CDBI0226242; CDBI0226243). <bold>Guizhou</bold>: 22 June 1935, S.W.Teng, no. 640 (IBSC0340289); 3 July 1936, S.W.Teng, no. 90506 (IBK00065627, IBK00065634; IBSC0340283; NAS00366394; KUN711716; PE00252176); 14 July 1931, S.S.Sin, no. 51134 (IBSC0340287; IBSC0340291); 22 May 1930, Y.Tsiang, no. 5030 (IBSC0340288); 13 June 2003, Ye He, no.1-197 (PE01833201); 29 May 2016, Xinyun Lu, no. KKS1602173 (ZY0000066).</p></tp:treatment-sec><ref-list><ref id="B8"><mixed-citation xmlns:xlink="http://www.w3.org/1999/xlink" xlink:type="simple"><person-group><name name-style="western"><surname>Focke</surname><given-names>WO</given-names></name></person-group> (<year>1910</year>) Species Ruborum. Monographiae generis Rubi Prodromus. Pars I. Biblioth. Bot. 17 Helft 72(1): 75–76 [+ 117]. <ext-link xlink:href="10.5962/bhl.title.15533" ext-link-type="doi" xlink:type="simple">https://doi.org/10.5962/bhl.title.15533</ext-link></mixed-citation></ref><ref id="B27"><mixed-citation xmlns:xlink="http://www.w3.org/1999/xlink" xlink:type="simple"><person-group><name name-style="western"><surname>Rydberg</surname><given-names>PA</given-names></name></person-group> (<year>1913</year>) <italic><tp:taxon-name><tp:taxon-name-part taxon-name-part-type="genus">Rubus</tp:taxon-name-part></tp:taxon-name></italic> L. in North America Flora. New York Botanical Garden [Reprinted in 1963] 22(5): 446.</mixed-citation></ref></ref-list></tp:taxon-treatment>
