# Supplementary material for: ﻿Nomenclatural and taxonomic notes on Rubusdavidianus Kuntze and R.viburnifolius Franch
Source: PhytoKeys. 2022 Oct 11;211:13–32. doi: 10.3897/phytokeys.211.85777 (PMC9836604; doi:10.3897/phytokeys.211.85777)
Supplement: XML Treatment for Rubus loirensis [file phytokeys.211.85777-treatment3.xml]

<!DOCTYPE tp:taxon-treatment
  PUBLIC "-//TaxonX//DTD Taxonomic Treatment Publishing DTD v0 20100105//EN" "tax-treatment-NSO.dtd">
<tp:taxon-treatment xmlns:tp="http://www.plazi.org/taxpub"><tp:treatment-meta><kwd-group><label>Taxon classification</label><kwd>
                <named-content content-type="kingdom">Plantae</named-content>
              </kwd><kwd>
                <named-content content-type="order">Rosales</named-content>
              </kwd><kwd>
                <named-content content-type="family">Rosaceae</named-content>
              </kwd></kwd-group><mixed-citation publication-type="journal"><person-group><name><surname>Huang</surname><given-names>Tiran</given-names></name><name><surname>Yu</surname><given-names>Liping</given-names></name><name><surname>Li</surname><given-names>Juntao</given-names></name><name><surname>Wang</surname><given-names>Wenhe</given-names></name><name><surname>Yang</surname><given-names>Aizhen</given-names></name><name><surname>Wang</surname><given-names>Wenping</given-names></name><name><surname>Wang</surname><given-names>Cong</given-names></name><name><surname>Yang</surname><given-names>Mingfeng</given-names></name><name><surname>Wang</surname><given-names>Hong</given-names></name><name><surname>Ma</surname><given-names>Lanqing</given-names></name></person-group><article-title>﻿Nomenclatural and taxonomic notes on <italic><tp:taxon-name><tp:taxon-name-part taxon-name-part-type="genus" reg="Rubus">Rubus</tp:taxon-name-part><tp:taxon-name-part taxon-name-part-type="species" reg="davidianus">davidianus</tp:taxon-name-part></tp:taxon-name></italic> Kuntze and <italic><tp:taxon-name><tp:taxon-name-part taxon-name-part-type="genus" reg="Rubus">R.</tp:taxon-name-part><tp:taxon-name-part taxon-name-part-type="species" reg="viburnifolius">viburnifolius</tp:taxon-name-part></tp:taxon-name></italic> Franch</article-title><source>PhytoKeys</source><day>11</day><month>10</month><year>2022</year><volume>211</volume><fpage>13</fpage><lpage>32</lpage><pub-id pub-id-type="doi">10.3897/phytokeys.211.85777</pub-id></mixed-citation></tp:treatment-meta><tp:nomenclature><label>﻿3.</label><tp:taxon-name>
              <object-id xmlns:xlink="http://www.w3.org/1999/xlink" content-type="arpha" xlink:type="simple">96BC2FC3-FAB7-5F51-B068-DE80D45D832C</object-id>
              <tp:taxon-name-part taxon-name-part-type="genus" reg="Rubus">Rubus</tp:taxon-name-part>
              <tp:taxon-name-part taxon-name-part-type="species" reg="loirensis">loirensis</tp:taxon-name-part>
              <object-id xmlns:xlink="http://www.w3.org/1999/xlink" content-type="ipni" xlink:type="simple">urn:lsid:ipni.org:names:77306480-1</object-id>
            </tp:taxon-name><tp:taxon-authority>T.Huang</tp:taxon-authority><tp:taxon-status xmlns:xlink="http://www.w3.org/1999/xlink" xlink:type="simple">nom. nov.</tp:taxon-status></tp:nomenclature><tp:treatment-sec sec-type="Replaced synonym" id="SECID0EWMAG"><title>Replaced synonym.</title><p><italic><tp:taxon-name><tp:taxon-name-part taxon-name-part-type="genus" reg="Rubus">R.</tp:taxon-name-part><tp:taxon-name-part taxon-name-part-type="species" reg="pycnanthus">pycnanthus</tp:taxon-name-part></tp:taxon-name></italic> Genev. (1880: 210), non <xref ref-type="bibr" rid="B6">Focke (1874</xref>: 196).</p></tp:treatment-sec><tp:treatment-sec sec-type="material" id="SECID0ELNAG"><title>Type.</title><p>France, Haute-Vienne, Saint-Sulpice-les-Feuilles, Thias, Lamy, Angers, Maine-et-Loire.</p></tp:treatment-sec><tp:treatment-sec sec-type="distribution" id="SECID0EQNAG"><title>Distribution and habitat.</title><p><italic><tp:taxon-name><tp:taxon-name-part taxon-name-part-type="genus" reg="Rubus">Rubus</tp:taxon-name-part><tp:taxon-name-part taxon-name-part-type="species" reg="loirensis">loirensis</tp:taxon-name-part></tp:taxon-name></italic> grows in woods, hedges, shale and granite. In France, it is distributed in Haute-Vienn, Maine-et-Loire and Loire-Inférieure.</p></tp:treatment-sec><tp:treatment-sec sec-type="phenology" id="SECID0EBOAG"><title>Phenology.</title><p>Flowering from June to July.</p></tp:treatment-sec><tp:treatment-sec sec-type="Taxonomic notes" id="SECID0EGOAG"><title>Taxonomic notes.</title><p>L.G. <xref ref-type="bibr" rid="B12">Genevier (1868</xref>: 192) wrongly reported this species as <italic><tp:taxon-name><tp:taxon-name-part taxon-name-part-type="genus" reg="Rubus">R.</tp:taxon-name-part><tp:taxon-name-part taxon-name-part-type="species" reg="pyramidatus">pyramidatus</tp:taxon-name-part></tp:taxon-name></italic> P.J. Müll. in the Mém. Soc. Acad. Maine Loire. Later, L.G. Genevier corrected the error and proposed a replacement name <italic><tp:taxon-name><tp:taxon-name-part taxon-name-part-type="genus" reg="Rubus">R.</tp:taxon-name-part><tp:taxon-name-part taxon-name-part-type="species" reg="pycnanthus">pycnanthus</tp:taxon-name-part></tp:taxon-name></italic>.</p><p><italic><tp:taxon-name><tp:taxon-name-part taxon-name-part-type="genus" reg="Rubus">R.</tp:taxon-name-part><tp:taxon-name-part taxon-name-part-type="species" reg="loirensis">loirensis</tp:taxon-name-part></tp:taxon-name></italic> is similar to <italic><tp:taxon-name><tp:taxon-name-part taxon-name-part-type="genus" reg="Rubus">R.</tp:taxon-name-part><tp:taxon-name-part taxon-name-part-type="species" reg="anadenes">anadenes</tp:taxon-name-part></tp:taxon-name></italic> P.J.Müll. ex Genev., the differences being: the former has petals wider, the stamens exceeding the styles and erect peduncles. It is also similar to <italic><tp:taxon-name><tp:taxon-name-part taxon-name-part-type="genus" reg="Rubus">R.</tp:taxon-name-part><tp:taxon-name-part taxon-name-part-type="species" reg="atrocaulis">atrocaulis</tp:taxon-name-part></tp:taxon-name></italic> P.J.Müll., the differences being: the former petals white and it is different from <italic><tp:taxon-name><tp:taxon-name-part taxon-name-part-type="genus" reg="Rubus">R.</tp:taxon-name-part><tp:taxon-name-part taxon-name-part-type="species" reg="stereacanthos">stereacanthos</tp:taxon-name-part></tp:taxon-name></italic> P.J.Müll. ex Genev. by its narrow panicles.</p></tp:treatment-sec><ref-list><ref id="B6"><mixed-citation xmlns:xlink="http://www.w3.org/1999/xlink" xlink:type="simple"><person-group><name name-style="western"><surname>Focke</surname><given-names>WO</given-names></name></person-group> (<year>1874</year>) Batographische Abhandlungen. Abhandlungen Herausgegeben vom Naturwissenschaftlichen Verein zu Bremen 4: 196.</mixed-citation></ref><ref id="B12"><mixed-citation xmlns:xlink="http://www.w3.org/1999/xlink" xlink:type="simple"><person-group><name name-style="western"><surname>Genevier</surname><given-names>LG</given-names></name></person-group> (<year>1868</year>) Essai monographique sur les <italic><tp:taxon-name><tp:taxon-name-part taxon-name-part-type="genus">Rubus</tp:taxon-name-part></tp:taxon-name></italic> du bassin de la Loire. Mémoires de la Société Académique de Maine-et-Loire 24: 192. <ext-link xlink:href="10.5962/bhl.title.15277" ext-link-type="doi" xlink:type="simple">https://doi.org/10.5962/bhl.title.15277</ext-link></mixed-citation></ref></ref-list></tp:taxon-treatment>
