# Supplementary material for: ﻿Nomenclatural and taxonomic notes on Rubusdavidianus Kuntze and R.viburnifolius Franch
Source: PhytoKeys. 2022 Oct 11;211:13–32. doi: 10.3897/phytokeys.211.85777 (PMC9836604; doi:10.3897/phytokeys.211.85777)
Supplement: XML Treatment for Rubus evadens [file phytokeys.211.85777-treatment4.xml]

<!DOCTYPE tp:taxon-treatment
  PUBLIC "-//TaxonX//DTD Taxonomic Treatment Publishing DTD v0 20100105//EN" "tax-treatment-NSO.dtd">
<tp:taxon-treatment xmlns:tp="http://www.plazi.org/taxpub"><tp:treatment-meta><kwd-group><label>Taxon classification</label><kwd>
                <named-content content-type="kingdom">Plantae</named-content>
              </kwd><kwd>
                <named-content content-type="order">Rosales</named-content>
              </kwd><kwd>
                <named-content content-type="family">Rosaceae</named-content>
              </kwd></kwd-group><mixed-citation publication-type="journal"><person-group><name><surname>Huang</surname><given-names>Tiran</given-names></name><name><surname>Yu</surname><given-names>Liping</given-names></name><name><surname>Li</surname><given-names>Juntao</given-names></name><name><surname>Wang</surname><given-names>Wenhe</given-names></name><name><surname>Yang</surname><given-names>Aizhen</given-names></name><name><surname>Wang</surname><given-names>Wenping</given-names></name><name><surname>Wang</surname><given-names>Cong</given-names></name><name><surname>Yang</surname><given-names>Mingfeng</given-names></name><name><surname>Wang</surname><given-names>Hong</given-names></name><name><surname>Ma</surname><given-names>Lanqing</given-names></name></person-group><article-title>﻿Nomenclatural and taxonomic notes on <italic><tp:taxon-name><tp:taxon-name-part taxon-name-part-type="genus" reg="Rubus">Rubus</tp:taxon-name-part><tp:taxon-name-part taxon-name-part-type="species" reg="davidianus">davidianus</tp:taxon-name-part></tp:taxon-name></italic> Kuntze and <italic><tp:taxon-name><tp:taxon-name-part taxon-name-part-type="genus" reg="Rubus">R.</tp:taxon-name-part><tp:taxon-name-part taxon-name-part-type="species" reg="viburnifolius">viburnifolius</tp:taxon-name-part></tp:taxon-name></italic> Franch</article-title><source>PhytoKeys</source><day>11</day><month>10</month><year>2022</year><volume>211</volume><fpage>13</fpage><lpage>32</lpage><pub-id pub-id-type="doi">10.3897/phytokeys.211.85777</pub-id></mixed-citation></tp:treatment-meta><tp:nomenclature><label>﻿4.</label><tp:taxon-name>
              <object-id xmlns:xlink="http://www.w3.org/1999/xlink" content-type="arpha" xlink:type="simple">42CB0B2D-153E-5DC5-B564-A81B6FD9E9F1</object-id>
              <tp:taxon-name-part taxon-name-part-type="genus" reg="Rubus">Rubus</tp:taxon-name-part>
              <tp:taxon-name-part taxon-name-part-type="species" reg="evadens">evadens</tp:taxon-name-part>
            </tp:taxon-name><tp:taxon-authority>Focke, Biblioth. Bot. 17 (Heft 72 part I): 117 (75–76; fig. 27). 1910).</tp:taxon-authority><tp:nomenclature-citation-list><tp:nomenclature-citation><tp:taxon-name>
                  <tp:taxon-name-part taxon-name-part-type="genus" reg="Rubus">R.</tp:taxon-name-part>
                  <tp:taxon-name-part taxon-name-part-type="species" reg="nanopetalus">nanopetalus</tp:taxon-name-part>
                </tp:taxon-name><comment>Cardot, Notul. Syst. (Paris) 3: 300. 1917. Type: China, Lao-tsou-te-outze, Yunnan, Bons d’Anty, s. n. (holotype: P [P00746126]!).</comment></tp:nomenclature-citation><tp:nomenclature-citation><tp:taxon-name>
                  <tp:taxon-name-part taxon-name-part-type="genus" reg="Rubus">R.</tp:taxon-name-part>
                  <tp:taxon-name-part taxon-name-part-type="species" reg="viburnifolius">viburnifolius</tp:taxon-name-part>
                  <tp:taxon-name-part taxon-name-part-type="authority">Focke</tp:taxon-name-part>
                  <tp:taxon-name-part taxon-name-part-type="infraspecific-rank">var.</tp:taxon-name-part>
                  <tp:taxon-name-part taxon-name-part-type="variety" reg="apetalus">apetalus</tp:taxon-name-part>
                </tp:taxon-name><comment>Y. Gu &amp; W.L. Li, Bull. Bot. Res., Harbin 20(2): 122. 2000. Type: China, Yuanyang County, Yunnan, 1996, Yin Gu et al., no. 018 (holotype: NAS (JSBI); Jing dong, 1996, Yin Gu et al., no. 240, 241 (paratypes: NAS (JSBI)); Yuanyang-Lǜchun divide (元阳绿春分水岭), 1996, Yin Gu et al., no. 030, 033 (paratypes: NAS (JSBI)).</comment></tp:nomenclature-citation></tp:nomenclature-citation-list></tp:nomenclature><tp:treatment-sec sec-type="Replaced synonym" id="SECID0E2SAG"><title>Replaced synonym.</title><p><italic><tp:taxon-name><tp:taxon-name-part taxon-name-part-type="genus" reg="Rubus">R.</tp:taxon-name-part><tp:taxon-name-part taxon-name-part-type="species" reg="viburnifolius">viburnifolius</tp:taxon-name-part></tp:taxon-name></italic><xref ref-type="bibr" rid="B8">Focke (1910</xref>: 75), non <xref ref-type="bibr" rid="B11">Franchet (1895</xref>: 63) nec <xref ref-type="bibr" rid="B27">Rydberg (1913</xref>: 446). — <italic><tp:taxon-name><tp:taxon-name-part taxon-name-part-type="genus" reg="Rubus">Rubus</tp:taxon-name-part><tp:taxon-name-part taxon-name-part-type="species" reg="neoviburnifolius">neoviburnifolius</tp:taxon-name-part></tp:taxon-name></italic> Lu &amp; Boufford (2003: 252).</p></tp:treatment-sec><tp:treatment-sec sec-type="material" id="SECID0EDUAG"><title>Type.</title><p>China, Szemao, Yunnan, A. Henry, no. 11714, 11714A &amp; B and 11714C (holotype: B [B101154586]!; isotypes: A [A00040762, A00132848, A00132850, A00132854]!, E [E00010593, E00317755, E00317756]!, IBSC [IBSC0004402]!, K [K000737732, K000737733, K000737734]!, MO [MO-255250]!, NY [NY00429679]!, PE [PE00020807]!, SYS [SYS00076267]!, US [US00996968, US00095499]!).</p></tp:treatment-sec><tp:treatment-sec sec-type="distribution" id="SECID0EIUAG"><title>Distribution and habitat.</title><p><italic><tp:taxon-name><tp:taxon-name-part taxon-name-part-type="genus" reg="Rubus">Rubus</tp:taxon-name-part><tp:taxon-name-part taxon-name-part-type="species" reg="evadens">evadens</tp:taxon-name-part></tp:taxon-name></italic> grows in dry slopes and mixed forests. Its elevation ranges from 1200 to 3000 m. It is endemic to southern Yunnan.</p></tp:treatment-sec><tp:treatment-sec sec-type="phenology" id="SECID0EZUAG"><title>Phenology.</title><p>Flowering from June to July and fruiting from August to October.</p></tp:treatment-sec><tp:treatment-sec sec-type="Taxonomic notes" id="SECID0E5UAG"><title>Taxonomic notes.</title><p><italic><tp:taxon-name><tp:taxon-name-part taxon-name-part-type="genus" reg="Rubus">Rubus</tp:taxon-name-part><tp:taxon-name-part taxon-name-part-type="species" reg="evadens">evadens</tp:taxon-name-part></tp:taxon-name></italic> is similar to <italic><tp:taxon-name><tp:taxon-name-part taxon-name-part-type="genus" reg="Rubus">R.</tp:taxon-name-part><tp:taxon-name-part taxon-name-part-type="species" reg="paniculatus">paniculatus</tp:taxon-name-part></tp:taxon-name></italic> Smith, the differences being: the latter has leaves ovate to narrowly ovate, apically acuminate; petioles 2–4 cm long; flowers to 18 mm in diam.; terminal cymose panicles broad, lax.</p></tp:treatment-sec><ref-list><ref id="B8"><mixed-citation xmlns:xlink="http://www.w3.org/1999/xlink" xlink:type="simple"><person-group><name name-style="western"><surname>Focke</surname><given-names>WO</given-names></name></person-group> (<year>1910</year>) Species Ruborum. Monographiae generis Rubi Prodromus. Pars I. Biblioth. Bot. 17 Helft 72(1): 75–76 [+ 117]. <ext-link xlink:href="10.5962/bhl.title.15533" ext-link-type="doi" xlink:type="simple">https://doi.org/10.5962/bhl.title.15533</ext-link></mixed-citation></ref><ref id="B11"><mixed-citation xmlns:xlink="http://www.w3.org/1999/xlink" xlink:type="simple"><person-group><name name-style="western"><surname>Franchet</surname><given-names>A</given-names></name></person-group> (<year>1895</year>) Sur quelques plantes de la Chine occidentale. Bulletin du Muséum d’Histoire Naturelle 1: 63. <ext-link xlink:href="10.1080/00378941.1896.10828845" ext-link-type="doi" xlink:type="simple">https://doi.org/10.1080/00378941.1896.10828845</ext-link></mixed-citation></ref><ref id="B27"><mixed-citation xmlns:xlink="http://www.w3.org/1999/xlink" xlink:type="simple"><person-group><name name-style="western"><surname>Rydberg</surname><given-names>PA</given-names></name></person-group> (<year>1913</year>) <italic><tp:taxon-name><tp:taxon-name-part taxon-name-part-type="genus">Rubus</tp:taxon-name-part></tp:taxon-name></italic> L. in North America Flora. New York Botanical Garden [Reprinted in 1963] 22(5): 446.</mixed-citation></ref></ref-list></tp:taxon-treatment>
