# Supplementary material for: ﻿Nomenclatural and taxonomic notes on Rubusdavidianus Kuntze and R.viburnifolius Franch
Source: PhytoKeys. 2022 Oct 11;211:13–32. doi: 10.3897/phytokeys.211.85777 (PMC9836604; doi:10.3897/phytokeys.211.85777)
Supplement: XML Treatment for Rubus idaeus L. var. viburnifolius [file phytokeys.211.85777-treatment5.xml]

<!DOCTYPE tp:taxon-treatment
  PUBLIC "-//TaxonX//DTD Taxonomic Treatment Publishing DTD v0 20100105//EN" "tax-treatment-NSO.dtd">
<tp:taxon-treatment xmlns:tp="http://www.plazi.org/taxpub"><tp:treatment-meta><kwd-group><label>Taxon classification</label><kwd>
                <named-content content-type="kingdom">Plantae</named-content>
              </kwd><kwd>
                <named-content content-type="order">Rosales</named-content>
              </kwd><kwd>
                <named-content content-type="family">Rosaceae</named-content>
              </kwd></kwd-group><mixed-citation publication-type="journal"><person-group><name><surname>Huang</surname><given-names>Tiran</given-names></name><name><surname>Yu</surname><given-names>Liping</given-names></name><name><surname>Li</surname><given-names>Juntao</given-names></name><name><surname>Wang</surname><given-names>Wenhe</given-names></name><name><surname>Yang</surname><given-names>Aizhen</given-names></name><name><surname>Wang</surname><given-names>Wenping</given-names></name><name><surname>Wang</surname><given-names>Cong</given-names></name><name><surname>Yang</surname><given-names>Mingfeng</given-names></name><name><surname>Wang</surname><given-names>Hong</given-names></name><name><surname>Ma</surname><given-names>Lanqing</given-names></name></person-group><article-title>﻿Nomenclatural and taxonomic notes on <italic><tp:taxon-name><tp:taxon-name-part taxon-name-part-type="genus" reg="Rubus">Rubus</tp:taxon-name-part><tp:taxon-name-part taxon-name-part-type="species" reg="davidianus">davidianus</tp:taxon-name-part></tp:taxon-name></italic> Kuntze and <italic><tp:taxon-name><tp:taxon-name-part taxon-name-part-type="genus" reg="Rubus">R.</tp:taxon-name-part><tp:taxon-name-part taxon-name-part-type="species" reg="viburnifolius">viburnifolius</tp:taxon-name-part></tp:taxon-name></italic> Franch</article-title><source>PhytoKeys</source><day>11</day><month>10</month><year>2022</year><volume>211</volume><fpage>13</fpage><lpage>32</lpage><pub-id pub-id-type="doi">10.3897/phytokeys.211.85777</pub-id></mixed-citation></tp:treatment-meta><tp:nomenclature><label>﻿5.</label><tp:taxon-name>
              <object-id xmlns:xlink="http://www.w3.org/1999/xlink" content-type="arpha" xlink:type="simple">095F58B4-99F3-5B99-A68B-5FB2EE884957</object-id>
              <tp:taxon-name-part taxon-name-part-type="genus" reg="Rubus">Rubus</tp:taxon-name-part>
              <tp:taxon-name-part taxon-name-part-type="species" reg="idaeus">idaeus</tp:taxon-name-part>
              <tp:taxon-name-part taxon-name-part-type="authority">L.</tp:taxon-name-part>
              <tp:taxon-name-part taxon-name-part-type="infraspecific-rank">var.</tp:taxon-name-part>
              <tp:taxon-name-part taxon-name-part-type="variety" reg="viburnifolius">viburnifolius</tp:taxon-name-part>
            </tp:taxon-name><tp:taxon-authority>(Greene) Greene ex A. Berger, New York Agric. Exp. Sta. Bull. 2: 51. 1925.</tp:taxon-authority><tp:nomenclature-citation-list><tp:nomenclature-citation><tp:taxon-name>
                  <tp:taxon-name-part taxon-name-part-type="genus" reg="Rubus">R.</tp:taxon-name-part>
                  <tp:taxon-name-part taxon-name-part-type="species" reg="viburnifolius">viburnifolius</tp:taxon-name-part>
                </tp:taxon-name><comment>(Greene) Rydb. (1913: 446) ≡ <tp:taxon-name><tp:taxon-name-part taxon-name-part-type="genus" reg="Batidea">Batidea</tp:taxon-name-part><tp:taxon-name-part taxon-name-part-type="species" reg="viburnifolia">viburnifolia</tp:taxon-name-part></tp:taxon-name><xref ref-type="bibr" rid="B14">Greene (1906</xref>: 242) Type: US, Selkirk Mountains, C.H. Shaw, Aug 1904, no. 472 (holotype: US [US01106201]!; isotypes: MIN [MIN1002232]!, NY [NY00418578]!, S [S-G-8589]! (with image of NY00418578).</comment></tp:nomenclature-citation></tp:nomenclature-citation-list></tp:nomenclature><tp:treatment-sec sec-type="distribution" id="SECID0EDYAG"><title>Distribution and habitat.</title><p><tp:taxon-name><tp:taxon-name-part taxon-name-part-type="genus" reg="Rubus">Rubus</tp:taxon-name-part><tp:taxon-name-part taxon-name-part-type="species" reg="ideaus">ideaus</tp:taxon-name-part><tp:taxon-name-part taxon-name-part-type="infraspecific-rank">var.</tp:taxon-name-part><tp:taxon-name-part taxon-name-part-type="variety" reg="viburnifolius">viburnifolius</tp:taxon-name-part></tp:taxon-name> (Greene) Greene ex A.Berger grows in woods. It is distributed in western North America, Alaska to Mackenzie, Montana and south to British Columbia and perhaps to Wyoming and Utah.</p></tp:treatment-sec><tp:treatment-sec sec-type="phenology" id="SECID0E1YAG"><title>Phenology.</title><p>Unknown.</p></tp:treatment-sec><tp:treatment-sec sec-type="Taxonomic notes" id="SECID0E6YAG"><title>Taxonomic notes.</title><p><tp:taxon-name><tp:taxon-name-part taxon-name-part-type="genus" reg="Rubus">Rubus</tp:taxon-name-part><tp:taxon-name-part taxon-name-part-type="species" reg="ideaus">ideaus</tp:taxon-name-part><tp:taxon-name-part taxon-name-part-type="infraspecific-rank">var.</tp:taxon-name-part><tp:taxon-name-part taxon-name-part-type="variety" reg="viburnifolius">viburnifolius</tp:taxon-name-part></tp:taxon-name> (Greene) Greene ex A.Berger is treated as a variety of <italic><tp:taxon-name><tp:taxon-name-part taxon-name-part-type="genus" reg="Rubus">R.</tp:taxon-name-part><tp:taxon-name-part taxon-name-part-type="species" reg="ideaus">ideaus</tp:taxon-name-part></tp:taxon-name></italic> and is similar to <tp:taxon-name><tp:taxon-name-part taxon-name-part-type="genus" reg="Rubus">R.</tp:taxon-name-part><tp:taxon-name-part taxon-name-part-type="species" reg="ideaus">ideaus</tp:taxon-name-part><tp:taxon-name-part taxon-name-part-type="infraspecific-rank">var.</tp:taxon-name-part><tp:taxon-name-part taxon-name-part-type="variety" reg="peramoenus">peramoenus</tp:taxon-name-part></tp:taxon-name> (Greene ex Fedde) Fernald. The differences are: canes glabrous or puberulent and more or less densely bristly; leaflets also green on both sides or somewhat tomentose underneath when young, but strongly veined beneath and more or less plicate; the former has inflorescence rachis and pedicels with glandular hairs; abaxial surface of calyx without glandular hairs; branchlets, petioles and pedicel with sparse prickles or nearly unarmed.</p></tp:treatment-sec><ref-list><ref id="B14"><mixed-citation xmlns:xlink="http://www.w3.org/1999/xlink" xlink:type="simple"><person-group><name name-style="western"><surname>Greene</surname><given-names>EL</given-names></name></person-group> (<year>1906</year>) <article-title>Certain Rosaceous Genera.</article-title><source>Leaflets of Botanical Observation and Criticism</source><volume>1</volume>(<issue>4</issue>): <fpage>242</fpage>. <ext-link xlink:href="10.5962/bhl.title.57566" ext-link-type="doi" xlink:type="simple">https://doi.org/10.5962/bhl.title.57566</ext-link></mixed-citation></ref></ref-list></tp:taxon-treatment>
